# Supplementary material for: CNVfilteR: an R/Bioconductor package to identify false positives produced by germline NGS CNV detection tools
Source: Bioinformatics. 2021 May 13;37(22):4227–9. doi: 10.1093/bioinformatics/btab356 (PMC9502136; doi:10.1093/bioinformatics/btab356)
Supplement: btab356_Supplementary_Data [file btab356_supplementary_data.zip]

Archive with 2 entries (2 files):
- SuppFigures.docx
- SuppFile1.docx
